# Supplementary material for: Oscillatory Deficits in the Sub-Chronic PCP Rat Model for Schizophrenia Are Reversed by mGlu5 Receptor-Positive Allosteric Modulators VU0409551 and VU0360172
Source: Cells. 2023 Mar 16;12(6):919. doi: 10.3390/cells12060919 (PMC10047164; doi:10.3390/cells12060919)
Supplement: Supplementary file 1 [file cells-12-00919-s001.zip]

Archive with 1 entries (1 files):
- cells-2237444-supplementary.pdf
